# Supplementary material for: Decreased Production of TNF-α and IL-6 Inflammatory Cytokines in Non-Pregnant Idiopathic RPL Women Immunomodulatory Effect of Sildenafil Citrate on the Cellular Response of Idiopathic RPL Women
Source: J Clin Med. 2021 Jul 15;10(14):3115. doi: 10.3390/jcm10143115 (PMC8303721; doi:10.3390/jcm10143115)
Supplement: Supplementary file 1 [file jcm-10-03115-s001.zip]

Archive with 1 entries (1 files):
- jcm-1235700-supplementary.pdf
